# Supplementary material for: In Vitro Animal Model for Estimating the Time since Death with Attention to Early Postmortem Stage
Source: Metabolites. 2022 Dec 23;13(1):26. doi: 10.3390/metabo13010026 (PMC9861157; doi:10.3390/metabo13010026)
Supplement: Supplementary file 1 [file metabolites-13-00026-s001.zip]

Archive with 2 entries (2 files):
- Table_S1_Suplementary information.xlsx
- Table_S2_Suplementary information.xlsx
