# Supplementary material for: In Vitro Animal Model for Estimating the Time since Death with Attention to Early Postmortem Stage
Source: Metabolites. 2022 Dec 23;13(1):26. doi: 10.3390/metabo13010026 (PMC9861157; doi:10.3390/metabo13010026)
Supplement: Supplementary file 1 [file metabolites-13-00026-s001.zip › Table_S1_Suplementary information.xlsx]

## Sheet: Table S1
Compound	0 vs 3				0 vs 6				0 vs 9				0 vs 12				0 vs 18				0 vs 24
	nonEDTA		EDTA		nonEDTA		EDTA		nonEDTA		EDTA		nonEDTA		EDTA		nonEDTA		EDTA		nonEDTA		EDTA
	change	FDR	change	FDR	change	FDR	change	FDR	change	FDR	change	FDR	change	FDR	change	FDR	change	FDR	change	FDR	change	FDR	change	FDR
Succinic anhydride (neg)	5.63383	ns	-0.307086	ns	3.20192	ns	11.934	ns	15.164	ns	18.1286	ns	12.6961	ns	37.2103	0.0457835	30.4174	ns	32.8993	ns	31.3445	0.0247197	47.9051	ns
Pyroglutamic acid (neg) S	10.7944	ns	18.9143	ns	25.7624	ns	30.2426	ns	24.7761	ns	46.9429	0.00948696	25.5271	ns	51.933	0.0457835	50.1622	0.0411239	73.8736	0.0281892	66.4405	0.00213889	109.862	0.0403257
Hypoxanthine (neg) S	11.1583	ns	25.7667	ns	16.2426	ns	51.7123	ns	23.1164	ns	80.7864	0.00948696	23.2381	ns	102.457	0.0224723	52.554	ns	164.801	0.00747816	63.4647	0.0128276	251.083	0.0403257
Hypoxanthine (pos) S	6.82365	ns	19.5286	ns	30.7404	ns	43.7199	ns	28.3574	ns	69.3602	ns	39.8868	ns	89.1504	0.0207702	48.9884	ns	156.065	0.011321	83.005	0.0210645	200.504	0.0243522
Histidine (neg) S	7.45535	ns	13.6495	ns	0.444278	ns	18.1939	ns	14.8122	ns	31.4763	ns	3.87688	ns	23.7635	ns	8.52742	ns	43.9687	0.00673847	10.1052	ns	58.554	0.0403257
Pantothenic Acid (neg)	2.80054	ns	4.98705	ns	2.2892	ns	10.7019	ns	1.89826	ns	17.0197	ns	0.991561	ns	18.0031	ns	7.32433	ns	23.9953	0.0337439	4.61608	ns	22.9623	ns
Juniperic acid (16-hydroxy hexadecanoic acid) (neg)	13.4369	ns	-5.4126	ns	-1.04327	ns	7.32998	ns	19.2577	ns	11.9884	ns	7.65295	ns	11.501	ns	30.2609	ns	2.66615	ns	33.3092	0.0128819	19.1173	ns
Oleic acid (neg) S	4.79506	ns	3.79118	ns	9.3108	ns	0.344786	ns	12.6949	ns	-2.34401	ns	17.2616	0.0107519	-3.86978	ns	17.7524	ns	-6.18411	ns	22.7503	0.0161565	0.0816959	ns
Lactic acid (neg) S	6.96842	ns	15.7535	ns	1.48491	ns	24.1145	ns	7.58477	ns	36.8599	0.0273279	9.92085	ns	30.7492	ns	14.401	ns	61.3941	0.00673847	17.4751	ns	70.4188	0.0283042
Benzaldehyde (pos)	-0.233878	ns	5.37622	ns	13.895	ns	-17.9406	ns	20.0527	ns	-4.21742	ns	23.0358	ns	-5.89342	ns	18.7437	ns	24.648	0.0491899	7.6991	ns	5.31823	ns
Isobutyryl carnitine (pos)	-17.5786	ns	-14.9085	ns	-11.5161	ns	-11.1064	ns	-0.191986	ns	-13.8521	ns	-6.7714	ns	-2.90316	ns	-0.751363	ns	-22.4308	0.0491899	-10.1062	ns	-17.2285	ns
Octadecenoylcarnitine (pos)	2.03354	ns	4.77483	ns	7.34125	ns	12.3872	ns	5.91454	ns	21.6327	ns	10.2917	ns	33.4505	ns	10.6764	ns	55.8176	0.0207626	16.2312	0.0232808	73.7688	0.0429726
Glycerophospho-N-heptacenyl Ethanolamine (pos)	6.32412	ns	2.76033	ns	6.32373	ns	2.91368	ns	4.83838	ns	11.384	ns	-4.30561	ns	12.7536	ns	-0.146216	ns	23.1403	0.0491899	8.16966	ns	26.3055	ns
Glycerophospho-(N-acyl)-ethanolamine (pos)	5.13232	ns	8.74789	ns	6.72168	ns	8.27836	ns	7.52837	ns	30.2741	ns	-1.71354	ns	28.5101	ns	0.415456	ns	61.1493	0.00812806	5.52256	ns	71.5169	0.0261057
Glycerophospho-N-octadecyl ethanolamine (pos)	3.07097	ns	7.32493	ns	9.61961	ns	11.8413	ns	13.8206	ns	20.6406	0.0493023	11.7604	ns	30.2458	0.0207702	18.328	ns	41.3925	0.00729844	30.3381	ns	49.3511	0.0340512
LysoPA 18:2 (neg)	27.5029	ns	6.88621	ns	62.0399	0.0298405	5.78303	ns	133.556	0.0107517	30.3675	ns	197.797	0.0103085	39.8088	ns	318.543	0.000894068	43.3367	ns	451.226	0.00116924	75.7903	ns
LysoPA 20:4 (neg)	17.951	ns	5.84118	ns	34.5856	ns	11.9994	ns	70.959	0.0391323	34.5487	ns	116.28	0.0151307	53.3151	ns	184.68	0.0023419	61.1859	ns	258.659	0.000696459	93.1184	ns
LysoPC 14:0 (neg)	3.77499	ns	6.33658	ns	13.3147	ns	7.68693	ns	18.8395	ns	19.1702	ns	26.9122	0.0140548	21.4067	ns	41.6901	0.00252268	27.075	ns	51.3478	0.00231285	54.3839	ns
LysoPC 14:0 (pos)	9.26842	ns	11.0209	ns	15.0237	ns	11.6118	ns	20.0908	ns	25.8595	ns	36.3742	0.0104782	28.4737	ns	38.9905	0.00706017	36.0157	ns	52.1393	0.00376796	41.7844	ns
LysoPC 15:0 (neg)	7.94607	ns	9.61455	ns	19.4372	ns	13.0848	ns	29.0757	0.0459818	24.7153	ns	49.3921	0.0196878	44.6648	ns	54.2698	0.00359297	53.2716	0.0332357	62.7163	0.00333634	75.2308	ns
LysoPC 15:0 (pos)	10.584	ns	4.1959	ns	17.1595	ns	14.5785	ns	26.3324	ns	29.6136	ns	32.5169	ns	33.8345	ns	54.4482	0.000763606	45.5656	0.0432579	61.572	0.0193696	53.1284	ns
LysoPC 16:1 (neg)	2.79554	ns	7.02472	ns	12.3178	ns	15.2136	ns	19.9899	ns	3.67645	ns	29.8428	0.0451368	29.2446	ns	36.3413	0.00171233	25.5427	ns	38.4885	0.00781574	39.4781	ns
LysoPC 16:1 (pos)	7.28977	ns	19.4466	ns	14.8882	ns	25.7354	ns	16.0721	ns	22.9581	ns	29.4454	0.0336654	40.3128	ns	31.5704	0.0132665	44.1894	ns	39.9382	0.0117844	51.5457	ns
LysoPC 16:0 (neg)	14.2666	ns	11.52	ns	22.9391	ns	20.7582	ns	41.338	0.00198969	31.4233	0.01715	54.4753	0.00106747	38.8507	0.0457835	65.2532	0.00171233	42.2671	0.0194587	73.933	0.00023051	64.1216	ns
LysoPC 16:0 (pos)	12.4676	ns	9.65094	ns	27.1784	ns	19.3364	ns	29.9241	ns	29.7146	ns	58.8854	0.00459352	41.0071	ns	78.523	0.000763606	55.1003	0.0323446	99.8205	0.000609968	63.1155	ns
LysoPC O-16:1 (neg)	13.3783	ns	11.1111	ns	20.5682	0.0298405	17.236	ns	32.9844	0.00347212	27.8614	0.0273279	42.2008	0.0157321	35.6167	0.0224723	56.7561	0.00239828	39.9788	0.00673847	73.3197	2.87785e-05	44.6975	ns
LysoPC P-16:0 (pos)	9.87738	ns	6.43128	ns	20.2692	ns	15.4542	ns	21.8441	ns	25.2897	0.03583	22.0598	ns	34.0597	0.0172158	57.586	0.00187993	43.4091	0.00747897	77.5102	0.000451002	48.8448	0.0235878
LysoPC O-16:0 (pos)	11.7672	ns	5.9957	ns	18.6706	ns	16.4157	ns	22.8424	ns	23.0796	0.00714779	41.2628	0.00764726	37.2272	0.00952527	55.9665	0.00138442	46.3037	0.013204	70.2588	0.000291279	50.7256	0.0235878
LysoPC O-16:0 (neg)	12.6856	ns	9.60736	ns	22.0277	0.0298405	17.5141	ns	33.115	0.00693735	31.5371	0.0300686	40.6068	0.0157321	36.8627	0.0224723	51.2414	0.00291737	42.3925	0.00645868	69.5575	0.00023051	52.4194	ns
LysoPC 17:1 (neg)	7.85492	ns	8.38721	ns	7.40287	ns	8.80459	ns	23.4424	0.016092	23.8678	ns	31.2474	ns	20.4851	0.0457835	34.6947	0.00414328	20.9293	ns	40.5796	0.0187293	38.4311	ns
LysoPC 17:1 (pos)	6.53421	ns	3.82477	ns	17.4427	ns	11.7162	ns	21.0439	ns	19.428	ns	41.3687	0.0106352	28.2578	ns	53.3541	0.00799362	37.1347	0.0266553	62.015	0.00252968	39.8685	ns
LysoPC 17:0 (neg)	12.2493	ns	4.69352	ns	26.0082	ns	20.9964	ns	42.2636	0.0147573	35.0532	ns	60.3277	0.00975529	37.5753	ns	80.2442	0.00482033	50.8894	ns	97.4046	0.00764876	75.0202	ns
LysoPC 17:0 (pos)	15.6727	ns	11.4341	ns	27.1659	ns	19.387	ns	35.3301	ns	33.5558	ns	58.5262	0.0088042	44.6275	ns	80.9296	0.00317213	60.3293	0.0405176	98.8843	0.00879207	73.6362	ns
LysoPC 18:1 Plasm (pos)	12.015	ns	11.9475	ns	27.6677	ns	21.5904	ns	31.2704	ns	30.9993	0.0449562	50.2596	0.0088042	44.7932	0.00999814	66.618	0.00136969	65.0378	0.00298213	84.6564	0.000609968	75.1703	0.0206752
LysoPC 18:0 Plasm (pos)	9.84165	ns	7.76834	ns	23.8596	ns	14.7246	ns	28.2692	0.0130339	23.0291	0.0484234	42.6273	0.0167292	35.7498	0.00900871	59.0714	0.000921638	49.5525	0.00335811	74.075	0.000451002	51.4651	0.00843837
LysoPC 18:1 (neg)	8.33145	ns	-0.880056	ns	23.4978	ns	13.5553	ns	31.5276	ns	22.8182	ns	58.88	0.0128154	35.6245	ns	77.5891	0.00414328	45.3843	0.00673847	92.4307	0.00672392	72.5191	0.0403257
LysoPC 18:1 (pos)	7.09781	ns	3.30725	ns	12.4954	ns	5.84772	ns	10.0425	ns	12.3651	ns	25.0617	0.0111226	17.2071	ns	35.2455	0.00532535	17.7092	ns	43.72	0.00106805	19.7579	ns
LysoPC 18:0 (neg)	16.2645	ns	11.966	ns	24.8136	0.0298405	16.348	ns	38.635	0.00198969	29.7891	0.00948696	53.3871	0.000185872	39.7132	0.0457835	75.1763	0.00321677	45.606	0.0178448	84.3344	0.000499467	61.871	ns
LysoPC 18:0 (pos)	1.18109	ns	8.64217	ns	19.2767	ns	4.99864	ns	3.8464	ns	21.7806	0.0449562	39.0027	0.00459352	31.0378	0.00999814	47.6753	0.000763606	40.2613	0.00298213	55.9549	0.000291279	44.7921	0.018073
LysoPC O-18:1 (neg)	18.2208	ns	11.7128	ns	29.1731	0.0298405	24.6706	ns	44.9574	0.00198969	42.2948	0.0204282	55.9372	0.000708065	51.2913	0.0224723	76.6232	0.00252268	64.0322	0.00673847	90.83	0.00023051	79.9673	0.0471152
LysoPC O-18:0 (neg)	15.6292	ns	3.17975	ns	23.4684	0.0298405	12.7179	ns	37.4765	0.005354	32.629	ns	49.0884	0.000185872	33.4563	0.0224723	56.7385	0.00355343	46.7871	0.00673847	75.0714	0.00023051	59.1439	ns
LysoPC 19:1 (neg)	11.7609	ns	8.31843	ns	14.0567	ns	20.5914	ns	24.6482	0.0194806	22.4374	ns	41.1306	0.0171344	38.4384	ns	54.0145	0.00482033	26.2856	0.0479794	63.1005	0.000463213	33.6905	ns
LysoPC 19:1 (pos)	3.40677	ns	-3.16491	ns	14.7665	ns	1.42795	ns	20.4969	ns	11.5262	ns	40.2626	0.00459352	16.8479	ns	54.4495	0.00188574	26.1423	ns	74.5474	0.00135759	38.1706	ns
LysoPC 19:0 (pos)	13.5385	ns	6.21191	ns	25.0395	ns	15.2359	ns	26.472	ns	36.7082	ns	55.0744	0.0426824	42.4016	ns	71.0545	0.00753417	51.3577	0.0337678	89.3461	0.0205484	62.0216	ns
LysoPC 20:3 (pos)	3.10814	ns	-8.38496	ns	3.65875	ns	-19.4547	ns	8.29412	ns	6.51909	ns	23.5414	ns	8.65078	ns	22.3646	ns	11.3408	ns	48.3582	0.0230279	10.4753	ns
LysoPC 20:2 (neg)	11.6126	ns	6.42999	ns	18.9882	ns	15.9833	ns	24.1034	0.00347212	20.1995	ns	33.3006	0.0196878	26.7308	ns	45.6873	0.00499749	24.3495	ns	62.1791	0.0176194	38.8975	ns
LysoPC 20:2 (pos)	5.40432	ns	2.04236	ns	11.9324	ns	3.94972	ns	7.9146	ns	10.5059	ns	34.031	0.0088042	19.2809	ns	39.3512	0.00136969	26.6378	ns	51.6441	0.00304993	31.87	ns
LysoPC 20:1 (neg)	9.82044	ns	6.06349	ns	16.2825	ns	13.1503	ns	26.4234	0.00535799	23.2818	ns	39.8757	0.00230234	33.93	ns	53.4227	0.011532	31.3847	0.0255005	59.7037	0.00327503	49.6166	ns
LysoPC 20:1 (pos)	4.85403	ns	5.2663	ns	19.2693	ns	11.1878	ns	21.3588	ns	17.2035	ns	44.3574	0.0088042	28.2242	0.0207702	52.8067	0.00187993	37.9456	0.0207626	70.173	0.0047672	36.8888	ns
LysoPC 22:5 (pos)	5.47921	ns	-1.79022	ns	4.57975	ns	2.45208	ns	0.26611	ns	8.8442	ns	26.6124	ns	11.3364	ns	24.894	ns	14.9488	0.0323446	40.4633	0.0161833	12.7111	ns
PC 14:0_16:0 (neg)	-3.02187	ns	0.750159	ns	-8.53069	ns	-3.61544	ns	-3.4271	ns	0.804213	ns	-13.933	0.0489028	0.726579	ns	-25.3391	0.0217419	-1.50889	ns	-19.8475	0.00520416	-1.88393	ns
PC 17:1_18:2 (neg)	-5.30307	ns	18.3641	ns	-6.52293	ns	7.39015	ns	-7.44781	ns	11.7306	ns	3.27619	ns	42.4955	0.0224723	-15.1788	ns	-3.5066	ns	-19.7482	0.040619	38.7231	ns
PC 30:0 (pos)	-2.73513	ns	-4.00058	ns	-6.07879	ns	-3.63856	ns	-10.5005	ns	-8.38057	ns	-10.1315	0.0088042	-7.71129	ns	-17.566	0.00437494	-7.64217	ns	-20.3294	0.0147552	-13.7916	ns
PC 32:1 (pos)	-9.11552	ns	-9.93209	ns	-5.09732	ns	-10.2568	ns	-27.1914	ns	-15.3487	ns	-16.6563	0.0176101	-19.6576	ns	-26.3409	0.0195192	-14.4758	ns	-31.16	0.00707602	-28.9381	0.0358627
PC 34:1 Plasm (pos)	-3.04898	ns	-2.89104	ns	8.37651	ns	3.77054	ns	10.4284	ns	24.1392	ns	11.5319	ns	23.9234	ns	11.9248	ns	30.2639	0.0185322	9.35229	ns	8.26572	ns
PC 38:4 (pos)	-5.77474	ns	-18.7552	ns	-6.74112	ns	-19.291	ns	-16.5687	ns	-15.3814	ns	-11.5859	ns	-25.0263	ns	-34.7878	ns	-24.6951	0.0207626	-28.1076	0.0111829	-27.8186	0.0217053
PC 42:9 (pos)	-0.845461	ns	2.03001	ns	9.81067	ns	3.93928	ns	-1.98249	ns	13.5869	ns	10.6617	ns	2.49708	ns	6.31838	0.0354553	10.093	ns	10.9152	ns	15.1411	ns
LysoPG 18:1 (neg)	8.37848	ns	2.38273	ns	11.316	ns	11.5377	ns	17.2115	ns	20.3681	ns	20.01	0.0107519	24.9118	ns	22.0374	0.0422615	18.3527	0.0441233	17.3662	0.00923997	44.3523	ns
LysoPE 16:0 (neg)	13.0857	ns	6.92684	ns	22.849	0.0192657	16.2427	ns	33.7658	0.00945482	28.3732	ns	45.0171	0.00230234	36.0639	ns	45.4217	0.00502964	46.3689	ns	66.049	0.000411718	69.6844	ns
LysoPE 16:0 (pos)	13.8595	ns	9.8121	ns	23.4357	ns	15.9101	ns	33.3856	0.0292615	29.8989	ns	45.2593	0.00459352	36.6117	0.0349905	58.7957	0.00136969	52.7187	0.0207626	73.9166	0.000576125	60.6742	ns
LysoPE 18:1 (neg)	3.24932	ns	3.07238	ns	11.8733	ns	9.4862	ns	15.7627	ns	10.7498	ns	23.8189	ns	13.8749	ns	26.0869	0.0444665	10.8561	ns	32.7575	0.00245799	38.9268	ns
LysoPE 18:0 (neg)	14.2322	ns	5.67073	ns	20.6211	ns	9.13804	ns	31.445	0.00815249	15.5622	ns	43.0655	0.00194252	25.3344	ns	60.2733	0.00371677	23.9085	0.0450522	67.1747	0.0012392	41.6616	ns
LysoPE 18:0 (pos)	9.03485	ns	40.5545	ns	20.4562	ns	44.8027	ns	26.7096	ns	59.0873	0.03583	50.0194	0.00476278	101.801	0.0233011	66.2567	0.00450913	79.2963	0.00298213	87.215	0.000502628	106.637	0.00748793
LysoPE P-18:0 (neg)	10.8349	ns	7.03491	ns	18.544	ns	15.347	ns	26.2639	ns	25.5963	0.000988411	19.582	ns	28.7921	ns	24.1811	ns	30.5057	0.0268291	34.9707	0.0166146	41.9002	ns
PE P-16:0_20:4 (neg)	6.93139	ns	11.1613	ns	10.9032	ns	10.8248	ns	2.26654	ns	25.0796	0.0410059	-5.56136	ns	22.3359	ns	-13.2419	ns	41.8162	0.0165477	1.09961	ns	65.183	0.0403257
PE P-16:0_22:5/ PE P-18:1_20:4 (neg)	2.77502	ns	7.38534	ns	7.24539	ns	10.0145	ns	3.23475	ns	21.744	0.0139304	0.503259	ns	21.0518	0.0457835	-6.69985	ns	35.4197	0.0178448	8.13766	ns	43.3367	ns
legend:
(pos) - metabolite identified in positive ion mode
(neg) - metabolite identified in negative ion mode
S – metabolite identity was confirmed by the LC-MS/MS analysis of the standards
ns - non significant
nonEDTA - samples without anticoagulant
EDTA - samples with anticoagulant
