# Supplementary material for: In Vitro Animal Model for Estimating the Time since Death with Attention to Early Postmortem Stage
Source: Metabolites. 2022 Dec 23;13(1):26. doi: 10.3390/metabo13010026 (PMC9861157; doi:10.3390/metabo13010026)
Supplement: Supplementary file 1 [file metabolites-13-00026-s001.zip › Table_S2_Suplementary information.xlsx]

## Sheet: Table S2
Name	Monoisotopic mass [Da]	RT [min]	Mass error [ppm]	Fragments	ion mode	ionisation
Succinic anhydride	100.016	0.25	4	99.0084, 98.9549, 81.9514	neg	M-H
Pyroglutamic acid S	129.043	0.25	0	128.036	neg	M-H
Hypoxanthine S	136.039	0.25	3	135.0312, 92.0249, 66.0083, 65.0146	neg	M-H
Hypoxanthine S	136.039	0.25	1	137.04586, 119.0354, 110.0345, 94.03995	pos	M+H
Histidine S	155.069	0.2	1	154.0606, 137.0335, 136.0507, 110.0704, 108.0555, 93.0454, 81.0448, 72.0095	neg	M-H
Pantothenic Acid	219.111	0.25	1	218.1023, 146.0831, 88.0411, 71.0148	neg	M-H
Juniperic acid (16-hydroxy hexadecanoic acid)	272.235	6.55	1	271.2280, 253.2191, 225.2221	neg	M-H
Oleic acid S	282.256	7.45	1	281.248	neg	M-H
Lactic acid S	90.0317	0.25	0	89.0250, 87.0082, 71.0146, 44.9992, 43.0198, 41.0038	neg	M-H
Benzaldehyde	106.042	3.55	1	107.0494, 79.0542, 77.0389	pos	M+H
Isobutyryl carnitine	231.147	0.25	1	232.16014, 173.08178, 144.10005, 85.02753, 60.07946	pos	M+H
Octadecenoylcarnitine	425.351	5.4	2	426.35709, 144.1749, 85.02821, 60.08075	pos	M+H
Glycerophospho-N-heptacenyl Ethanolamine	437.297	5.7	1	438.2976, 420.2870, 364.2614, 284.2946, 266.2845, 155.0100	pos	M+H
Glycerophospho-(N-acyl)-ethanolamine	463.306	5.85	0	464.3145, 446.3034, 390.2770, 310.3097, 292.3002, 155.0100	pos	M+H
Glycerophospho-N-octadecyl ethanolamine	465.231	6.35	0	466.3296, 448.3194, 392.2920, 312.3264, 294.3157, 155.0092	pos	M+H
LysoPA 18:2	434.243	6.1	3	433.2364, 279.2328, 171.0062, 152.9957, 78.9593	neg	M-H
LysoPA 20:4	458.243	6.1	3	457.2362, 303.2339, 171.0056, 152.9957, 78.9590	neg	M-H
LysoPC 14:0	467.301	4.85	3	512.2980, 452.2784, 227.2018, 224.0732	neg	M+HCOO-H
LysoPC 14:0	467.301	4.95	1	468.30820, 450.29824, 184.07345, 104.10687, 86.09689, 60.08113	pos	M+H
LysoPC 15:0	481.317	5.25	3	526.3137, 466.2930, 241.2169, 224.0689	neg	M+HCOO-H
LysoPC 15:0	481.317	5.2	2	482.32415, 464.31414, 299.2581, 184.0727, 104.10709, 86.09646, 60.0808	pos	M+H
LysoPC 16:1	493.317	5.15	2	538.3140, 478.2929, 253.2168, 224.0695, 168.0438	neg	M+HCOO-H
LysoPC 16:1	493.317	5.15	1	494.32428, 476.31351, 311.25795, 258.11072, 184.07369, 104.10704, 86.09633, 60.08075	pos	M+H
LysoPC 16:0	495.332	5.5	1	540.3280, 480.3102, 255.2332, 224.0694, 168.0433	neg	M+HCOO-H
LysoPC 16:0	495.332	5.45	1	496.33939, 478.33015, 184.07423, 104.1748, 86.09655, 60.08082	pos	M+H
LysoPC O-16:1	479.338	5.75	2	524.3346, 464.3138, 224.0683, 168.0450	neg	M+HCOO-H
LysoPC P-16:0	479.337	5.75	0	480.3447, 240.0989, 184.0725, 181.0253, 166.0624, 124.9991, 104.1068, 86.0963	pos	M+H
LysoPC O-16:0	481.353	5.75	0	482.3607, 240.0979, 184.0735, 104.1071	pos	M+H
LysoPC O-16:0	481.353	5.7	3	526.3615, 466.3299, 168.0428	neg	M+HCOO-H
LysoPC 17:1	507.332	5.45	3	552.3292, 492.3067, 267.2333, 224.0684, 168.0405	neg	M+HCOO-H
LysoPC 17:1	507.332	5.45	1	508.33391, 490.32993, 184.07360, 104.10704, 86.09673	pos	M+H
LysoPC 17:0	509.348	5.8	2	554.3451, 494.3245, 269.2484, 224.0687, 168.0439, 78.9586	neg	M+HCOO-H
LysoPC 17:0	509.348	5.75	1	510.35489, 492.34507, 184.07356, 104.10708, 86.09641	pos	M+H
LysoPC 18:1 Plasm	507.369	5.9	2	508.37598, 124.9978, 104.10703, 86.09638	pos	M+H
LysoPC 18:0 Plasm	509.385	6.35	1	510.3912, 184.0731, 104.1070	pos	M+H
LysoPC 18:1	521.348	5.7	2	566.3510, 506.3251, 281.2489, 224.0689, 168.0433	neg	M+HCOO-H
LysoPC 18:1	521.348	5.6	1	522.3560, 504.3448, 339.2895, 185.0740, 104.1074	pos	M+H
LysoPC 18:0	523.364	6.1	1	568.3615, 508.3412, 283.2643, 224.0694, 168.0434	neg	M+HCOO-H
LysoPC 18:0	523.364	6.2	2	524.3720, 506.3610, 341.3050, 184.0745, 104.1075	pos	M+H
LysoPC O-18:1	507.369	5.85	2	552.3660, 492.3454, 168.0429	neg	M+HCOO-H
LysoPC O-18:0	509.385	6.35	2	554.3815, 494.3604, 168.0428	neg	M+HCOO-H
LysoPC 19:1	535.364	6	3	580.2837, 520.3362, 295.2632	neg	M+HCOO-H
LysoPC 19:1	535.364	6	2	536.37018, 536.35740, 184.07373, 104.10691	pos	M+H
LysoPC 19:0	537.379	6.5	1	538.3747, 520.3733, 355.3195, 184.0735, 104.1069	pos	M+H
LysoPC 20:3	545.348	5.6	1	546.35468, 528.34525, 184.07342, 104.10688, 86.09624, 60.08114	pos	M+H
LysoPC 20:2	547.364	5.9	2	592.3609, 532.3421, 307.2649, 224.0698	neg	M+HCOO-H
LysoPC 20:2	547.364	5.9	1	548.37042, 530.35978, 184.07340, 104.10682, 86.09605, 60.08072	pos	M+H
LysoPC 20:1	549.379	6.25	2	594.3765, 534.3556, 309.2795, 224.0655	neg	M+HCOO-H
LysoPC 20:1	549.379	6.3	1	550.38641, 532.37633, 258.10851, 184.07336, 104.10688, 86.09608, 60.07965	pos	M+H
LysoPC 22:5	569.348	5.5	0	570.35522, 552.34424, 184.07344, 104.10704, 86.09646	pos	M+H
PC 14:0_16:0	705.531	9.4	1	750.5285, 690.5096, 452.2770, 255.2311, 227.2025, 168.0442	neg	M+HCOO-H
PC 17:1_18:2	769.562	9.4	1	814.5595, 754.5365, 492.3055, 279.2333, 267.2309, 224.0741	neg	M+HCOO-H
PC 30:0	705.531	9.35	1	706.53760, 184.07318	pos	M+H
PC 32:1	731.547	9.44	0	732.5540, 184.0733, 124.9994, 104.1065, 86.0962	pos	M+H
PC 34:1 Plasm	745.598	9.95	3	768.5891, 585.5348, 563.5066, 482.3587, 184.0732, 146.9802, 125.0000	pos	M+Na
PC 38:4	809.593	9.45	0	832.5821, 773.5040, 649.5133, 184.0732, 86.0955	pos	M+Na
PC 42:9	855.578	8.95	0	856.5858, 184.0732, 124.9986	pos	M+H
LysoPG 18:1	510.296	6.65	3	509.2888, 281.2478, 227.0369, 152.9956	neg	M-H
LysoPE 16:0	453.286	5.5	2	452.2775, 225.2325, 196.0391	neg	M-H
LysoPE 16:0	453.286	5.55	1	454.29221, 393.23728, 313.27477, 44.04968	pos	M+H
LysoPE 18:1	479.301	5.7	3	478.2962, 281.2482, 196.0367, 140.0098, 78.9600	neg	M-H
LysoPE 18:0	481.317	6.1	2	480.3091, 283.2643, 196.0383, 140.0125, 78.9603	neg	M-H
LysoPE 18:0	481.317	6.15	1	482.32379, 341.30486, 44.04973	pos	M+H
LysoPE P-18:0	465.322	6.3	2	464.3139, 267.2679, 196.0379, 140.0125, 78.9590	neg	M-H
PE P-16:0_20:4	723.52	9.8	1	722.5111, 436.2800, 303.2330, 196.0365	neg	M-H
PE P-16:0_22:5/ PE P-18:1_20:4	749.536	9.9	1	748.5225, 436.2859, 329.2486, 303.2327, 285.2558, 140.0074	neg	M-H-CO2
